# Supplementary material for: Theranostic near-infrared-IIb emitting nanoprobes for promoting immunogenic radiotherapy and abscopal effects against cancer metastasis
Source: Nat Commun. 2021 Dec 9;12:7149. doi: 10.1038/s41467-021-27485-0 (PMC8660774; doi:10.1038/s41467-021-27485-0)
Supplement: Supplementary file 4 — Source Data [file 41467_2021_27485_MOESM4_ESM.xlsx]

## Sheet: Fig. 1
Fig. 1
Fig. 1d	QD-RGD+H2O2 (10mM)				QD-Cat-RGD+H2O2 (10mM)
	Time(s)	Dissolved O2 (mg L-1)			Time(s)	Dissolved O2 (mg L-1)
	50	6.74219			50	6.51514
	100	4.77148			100	20.1637
	150	4.29944			150	21.0708
	200	4.25305			200	20.5347
	250	4.3158			250	19.9331
	300	4.37427			300	19.4814
	350	4.36621			350	19.4434
	400	4.33069			400	19.2725
	450	4.31873			450	19.0469
	500	4.34277			500	18.8721
	550	4.33301			550	18.6904
	600	4.31531			600	18.5186
	650	4.36389			650	18.4023
	700	4.38403			700	18.251
	750	4.32727			750	18.1509
	800	4.29297			800	18.0625
	850	4.34448			850	17.9556
	900	4.37683			900	17.8594
	950	4.4021			950	17.7837
	1000	4.4281			1000	17.7344

## Sheet: Fig. 2
Fig. 2
Fig. 2d	QD-Cat-RGD (Red curve)						QD-Cat (Black curve)
	Time (hours)	T/NT ratio					Time (hours)	T/NT ratio
	0	1.18744	1.28166	1.16859			0	1.33854	1.06586	1.37247
	1	1.89489	1.83342	1.52127			1	0.788212	0.685579	0.965927
	2	2.81383	2.96715	2.44513			2	0.806296	0.771959	0.967591
	4	2.34672	2.27837	2.67438			4	0.865663	0.962497	0.615427
	8	2.19874	1.88221	2.31771			8	0.856767	0.947841	1.08156
	12	2.05425	1.47368	1.76597			12	1.22006	0.806011	0.982775
	24	1.45996	1.48784	1.89591			24	0.795119	0.562663	0.836335
Fig. 2e	Time (hours)	Concentration of Pb in blood (mg mL-1)				Blue curve was imaged from the formula						The formula was calculated from the pharmacokinetic parameters
	0.5	0.426667	0.333333	0.26		y=0.237041·exp(-0.205431·x) + 0.114693·exp(-0.00891·x)						Parameter	Unit	Value
	1	0.37	0.328571	0.183333		R^2=0.9985						k10	1/h	0.025077
	3	0.2625	0.28	0.166667								k12	1/h	0.116272
	8	0.18	0.1	0.2								k21	1/h	0.0729915
	24	0.18	0.033333	0.05								t1/2Alpha	h	3.37412
	48	0.11	0.06	0.07								t1/2Beta	h	77.7935
	72	0.08	0.028571	0.066667								C0	mg/ml	0.351734
												V	(mg)/(mg/ml)	1421.53
												CL	(mg)/(mg/ml)/h	35.6477
												V2	(mg)/(mg/ml)	2264.44
												CL2	(mg)/(mg/ml)/h	165.284
												AUC 0-t	mg/ml*h	7.24906
												AUC 0-inf	mg/ml*h	14.0262
												AUMC	mg/ml*h^2	1450.3
												MRT	h	103.4
												Vss	mg/(mg/ml)	3685.96
Fig. 2f	%ID g-1
	QD-Cat-RGD					QD-Cat
	Tumor	Liver	Spleen	Lung	Kidney	Tumor	Liver	Spleen	Lung	Kidney
	16.4239	45.867	66.271	17.4017	6.36119	3.5014	60.8687	65.7616	23.5439	14.4101
	24.2872	44.3314	76.8885	20.3933	3.36277	8.36618	58.1975	73.456	33.3624	11.5794
	12.2988	49.2926	87.9565	39.9178	6.75883	8.65731	48.6843	77.1737	29.5025	13.854
Fig. 2g	Relative expression of HIF-1a	Control	QD-RGD	QD-Cat-RGD
	Repeat 1	0.908867	1.04187	0.273399
	Repeat 2	1.07143	0.967981	0.376847
	Repeat 3	1.0197	0.871921	0.162562
	anti-HIF-1α (1:500, Novus Biologicals, Cat NB-100-105)
	anti-GAPDH (1:5000, Proteintech, Cat HRP-60004)

## Sheet: Fig. 3
Fig. 3
Fig. 3b	Survival fraction (%)
	Hypoxia	Hypoxia+QD-RGD	Hypoxia+QD-Cat-RGD	Hypoxia+RT	Hypoxia+RT+QD-RGD	Hypoxia+RT+QD-Cat-RGD
	98.8595	105.162	108.043	54.922	32.9532	26.1104
	93.8175	101.561	87.515	53.1213	34.934	23.7695
	107.323	91.6567	99.3998	59.0636	38.1753	28.0912
Fig. 3c	p-H2AX Foci Density
	Hypoxia	Hypoxia+QD-RGD	Hypoxia+QD-Cat-RGD	Hypoxia+RT	Hypoxia+RT+QD-RGD	Hypoxia+RT+QD-Cat-RGD
	3.78346	3.54907	3.39569	8.01635	14.3292	22.8593
	4.29657	4.29423	4.10668	7.58907	15.0528	21.4835
	3.55869	4.04712	4.40854	7.60859	14.3377	23.2574
Fig. 3h	ATP (μM)
	Hypoxia	Hypoxia+QD-RGD	Hypoxia+QD-Cat-RGD	Hypoxia+RT	Hypoxia+RT+QD-RGD	Hypoxia+RT+QD-Cat-RGD
	0.152854	0.126562	0.127558	0.174772	0.258148	0.438034
	0.11647	0.127306	0.141646	0.18583	0.257356	0.384514
	0.120724	0.126196	0.120286	0.204748	0.280534	0.367024
Fig. 3i	HMGB1 (ng mL-1)
	Hypoxia	Hypoxia+QD-RGD	Hypoxia+QD-Cat-RGD	Hypoxia+RT	Hypoxia+RT+QD-RGD	Hypoxia+RT+QD-Cat-RGD
	14.54	10.7596	13.9584	33.1512	33.7328	52.6348
	7.8516	9.3056	3.7804	23.264	29.6616	45.3648
	3.1988	3.4896	1.1632	22.9732	38.0948	48.5636

## Sheet: Fig. 4
Fig. 4
Fig. 4b		Tumor volume (mm3)
	Day	Control					QD-Cat-RGD					RT					RT + QD-Cat-RGD
	0	107.008	110.763	101.233	93.1611	100.789	96.0608	111.197	101.282	90.2115	94.034	102.919	98.7013	95.3059	95.8333	100.19	101.808	103.181	92.528	100.528	109.98
	2	118.96	165.531	102.599	131.147	105.018	93.964	155.825	93.3169	95.7385	99.6579	99.9316	82.9883	72.0762	83.036	116.152	72.9841	33.0241	52.2489	71.178	80.144
	4	215.134	184.632	120.247	207.948	162	115.778	129.7	137.716	118.117	146.756	147.506	102.504	76.2312	114.917	88.7786	62.418	17.73	61.1212	65.5293	77.6398
	6	234.135	187.554	142.135	266.181	186.553	154.36	146.478	147.42	92.799	160.563	91.6176	89.2677	65.0397	131.749	49.2728	78.1397	17.6516	53.8905	83.7208	63.338
	8	360.468	187.013	162.195	270.725	205.03	174.214	159.913	196.245	84.1289	289.796	76.7616	37.0382	41.7261	154.663	32.3486	40.5514	16.2008	39.3351	57.8402	57.0068
	10	370.814	212.554	277.235	310.477	211.94	171.168	167.628	210.181	84.2948	290.036	48.3538	48.2238	33.68	145.708	35.3865	33.7811	12.1081	30.2914	32.2891	47.8055
	12	423.999	339.897	297.175	328.64	238.817	219.321	173.651	241.056	59.7694	329.56	57.0421	44.2047	38.1845	186.564	32.2834	40.8541	0.5	32.8864	19.2827	24.4489
	14	458.689	343.067	330.963	351.456	280.207	239.025	197.756	242.546	53.2491	365.879	72.5928	35.7297	23.9631	216.832	21.4902	9.96875	0.5	11.6741	9.92266	18.4507
Fig. 4c	Tumor weight (g)
	Control	QD-Cat-RGD	RT	RT+QD-Cat-RGD
	0.38	0.14	0.06	0.01
	0.29	0.11	0.1	0.01
	0.18	0.25	0.07	0.003
	0.24	0.01	0.22	0.07
	0.19	0.25	0.01	0.002
Fig. 4d		Body weight (g)
	Day	Control					QD-Cat-RGD					RT					RT + QD-Cat-RGD
	0	21.47	19.62	20.37	21.4	21.63	20.24	20.61	21.62	18.66	20.28	20.47	20.76	18.47	19.62	19.82	19.23	20.34	20.66	21.74	21.75
	2	21.5	19.6	20.43	21.5	21.67	19.79	20.57	21.63	18.63	20.35	20.5	20.9	17.55	19.45	19.74	20	20.65	19.5	21.71	21.87
	4	21.78	20.5	20.25	21.99	21.94	21.3	20.38	22.11	18.63	20.98	20.59	20.9	18.71	19.5	20.16	18.24	19.08	18.28	20.02	20.97
	6	22.12	20.25	20.9	22.1	22.04	22.46	21.83	23	19.15	21.93	20.53	19.97	19.03	19.4	19.81	18.02	18.7	17.98	20.39	21.36
	8	22.4	20.5	20.6	22.1	22.6	22.5	21.5	23.6	20.5	22.3	21.63	19.18	18.74	19.26	20.26	20.2	19.4	18.86	21.46	22.2
	10	22.9	20.9	21.6	22.5	23.1	23	22.3	23.8	20.2	21.8	22.38	20.41	19.38	20.19	20.61	19.88	20.48	20.5	21.03	22.33
	12	22.5	20.8	21.53	22.03	23.2	22.96	22.89	23.64	21.03	22.59	22.05	20.21	19.66	20.6	20.32	19.25	20.85	20.09	21.77	22.59
	14	23.62	21.48	21.98	22.75	23.01	23.12	21.62	24.55	21.85	23.75	22.68	21.2	20.51	21.19	21.58	20.05	21.35	20.71	22.14	23.24
Fig. 4e	CD206high in CD11b+ F4/80+ cells (%)
	Control	QD-Cat-RGD	RT	RT+QD-Cat-RGD
	63.1	73.3	54.2	25.3
	75.1	50	24.4	53.6
	69.7	32.8	35.5	32.7
	59	21.9	46.4	36.6
	75.6	46.6	34.1	24.2
	Ratio of CD80high/CD206high CD11b+ F4/80+ cells
	Control	QD-Cat-RGD	RT	RT+QD-Cat-RGD
	0.602219	0.240109	0.931734	1.95257
	0.679095	0.902	0.877049	0.570896
	0.321377	0.655488	0.31831	1.34862
	0.574576	1.07763	0.87069	1.21311
	0.388889	0.72103	0.741935	2.03306
Fig. 4f	CD25+ and Foxp3+ CD4+ cells (%)
	Control	QD-Cat-RGD	RT	RT+QD-Cat-RGD
	32.1	38.5	18.9	8.33
	41.7	27.9	6.67	0
	19.6	17	19.4	2.44
	34.8	15.7	15.2	18.6
	43	8.16	13.6	9.8
Fig. 4g	Histoscore of HIF-1α
	Control	QD-Cat-RGD	RT	RT+QD-Cat-RGD
	299.53	127.256	234.729	96.9352
	300	94.0933	239.055	112.348
	155.967	86.6737	260.388	74.2603
	175.773	66.5951	258.42	61.54
	212.634	89.8797	272.212	85.4156

## Sheet: Fig. 5
Fig. 5
Fig. 5a	CD80+ and CD86+ in CD11c+ cells (%) in the TDLNs
	Control	QD-Cat-RGD	RT	RT+QD-Cat-RGD
	25.6	9.29	26.7	39.9
	18.9	21.3	21.1	30
	20.4	20.7	30.5	44.9
	20.6	19.9	34.1	41.7
	29.6	18.3	15	23.7
Fig. 5b	MHC-II+ in CD11c+ cells (%) in the TDLNs
	Control	QD-Cat-RGD	RT	RT+QD-Cat-RGD
	43	28.9	38.2	49.7
	27.7	33.2	46.4	56.8
	35.6	31.3	43.2	67.4
	36.4	30.8	57.8	63.1
	43.1	37.4	37.5	48.1
Fig. 5c	CD3+ in CD45+ cells (%) in the tumors
	Control	QD-Cat-RGD	RT	RT+QD-Cat-RGD
	4.68	12.4	18.7	31.6
	10.9	17.7	27	47.2
	9.63	5.04	17.4	45.8
	11.3	44.9	4.13	48.4
	14.7	15.3	28.4	40.9
Fig. 5d	CD8+ in CD45+ cells (%) in the tumors
	Control	QD-Cat-RGD	RT	RT+QD-Cat-RGD
	0.6489	4.7091	0.8767	8.7533
	0.8111	1.8541	0	21.0169
	4.761	0.2427	0.6104	2.6543
	0.6594	3.0043	0.1661	22.0241
	6.428	0.5256	0.7987	4.0541
Fig. 5d	CD44+ and CD62L+ in CD8+ cells (%) in the TDLNs
	Control	QD-Cat-RGD	RT	RT+QD-Cat-RGD
	28.5	51	33.3	55.1
	34.2	37.6	53.2	35.8
	15.1	43	24.6	60.8
	32.4	21.6	27	46.2
	35.6	45.9	37.9	48

## Sheet: Fig. 6
Fig. 6
Fig. 6b		Primary tumor volume (mm3)
	Day	Control					QD-Cat-RGD					aPD-1					QD-Cat-RGD + aPD-1					RT					RT + QD-Cat-RGD					RT + aPD-1					RT + QD-Cat-RGD + aPD-1
	0	89.78	83.6347	91.3497	80.4043	97.3629	82.647	72.3234	138.867	101.21	106.545	79.571	96.3153	90.5772	75.1104	83.4282	89.6457	102.275	132.031	96.1413	73.0019	79.4934	94.7737	106.379	99.5588	121.643	109.217	107.592	85.6583	114.037	179.333	106.12	97.2153	96.7126	90.1643	92.8971	119.351	94.1453	98.4749	102.824	91.8337
	2	91.5927	92.1984	97.1483	142.195	116.721	114.766	79.8984	115.458	101.553	100.162	66.3066	124.493	113.636	119.758	59.5001	90.7776	95.4288	121.371	114.827	76.639	60.0204	72.2738	97.1837	105.835	83.1722	87.3254	98.0777	77.6446	93.0813	166.612	81.6598	49.045	73.2712	76.6523	67.8521	95.7174	114.131	152.654	116.411	92.1054
	4	152.894	186.317	146.314	170.017	181.654	143.172	87.3351	78.3661	173.41	76.1921	99.1257	157.447	150.143	143.331	83.7304	97.6676	102.778	110.647	113.587	101.619	72.2571	73.8307	97.3305	116.487	67.9895	65.0331	84.4104	60.0743	65.856	157.569	104.544	89.9236	70.1585	95.9507	50.062	81.3564	48.0569	73.0502	79.4457	43.5062
	6	179.446	228.439	195.096	203.797	320.58	175.51	144.931	94.5255	208.721	61.0468	153.048	115.4	227.406	134.006	67.1379	90.4142	106.927	111.394	98.5501	155.033	52.4426	54.1606	49.7745	96.4736	41.1247	32.6251	76.9318	88.2269	46.9374	123.716	43.3944	46.8787	39.9546	55.7895	53.648	48.6016	34.5815	24.265	84.0581	32.8186
	8	275.012	341.906	369.666	420.399	350.284	212.748	199.816	109.81	294.75	97.8584	230.479	148.091	281.665	208.354	54.6553	82.7073	109.354	85.5043	139.795	205.337	109.658	52.8764	38.7855	89.1164	73.008	27.6625	55.1621	33.635	44.7345	75.7927	34.5012	49.8007	42.0229	66.085	19.7678	43.9598	21.8825	16.7214	71.1175	29.1799
	10	373.879	715.022	461.477	607.496	543.149	289.635	279.639	152.339	386.883	100.75	208.138	117.377	406.306	233.281	53.0862	166.11	118.517	98.0937	263.946	314.607	177.785	67.3159	45.5625	124.62	55.7501	40.4041	55.0166	44.2015	59.2426	22.1719	32.4824	32.8	21.1116	40.9838	37.5703	25.2986	7.8125	6.61862	58.1006	35.1122
	12	496.993	836.612	487.763	733.5	838.89	389.069	280.028	180.012	504.971	109.412	378.607	284.372	416.745	258.048	94.2441	270.548	61.3121	86.6027	390.192	321.071	238.129	75.2959	61.7472	176.953	57.1653	48.884	40.2327	66.27	71.389	36.504	40.5688	48.0114	21.6171	32.8536	21.4375	16.384	8.4375	8.96706	24.9755	16.2078
	14	595	869.253	556.513	832.388	859.625	852.581	492.032	269.385	678.465	131.869	475.62	697.411	654.893	277.399	195.828	278.692	121.121	109.603	646	542.843	305.936	135.002	76.4723	268.609	48.9336	109.811	15.3	41.2257	54.3794	7.35306	54.1757	79.6086	17.19	12.096	21.4375	8.788	8.352	10.2266	8.9908	5.324
Fig. 6c		Distant tumor volume (mm3)
	Day	Control					QD-Cat-RGD					aPD-1					QD-Cat-RGD + aPD-1					RT					RT + QD-Cat-RGD					RT + aPD-1					RT + QD-Cat-RGD + aPD-1
	0	51.5771	77.3474	32.8669	76.2093	62.1783	80.5723	60.3825	60.025	35.7087	54.3351	56.8848	48.4794	61.0497	69.1765	51.5205	96.9044	47.9009	42.2092	55.1789	49.0448	54.9856	49.52	48.884	61.4263	52.5956	54.6417	69.9745	53.8948	63.1746	45.0373	57.7325	67.4391	52.7348	60.0913	59.7638	64.5295	54.224	43.844	63.3153	63.3005
	2	60.9353	92.2014	38.6831	90.5479	73.8607	78.3196	48.6621	68.1574	48.7546	67.0213	52.8	42.176	48.0766	54.3048	33.7846	82.1177	38.6168	51.9087	69.7303	47.1912	46.8768	63.1393	61.5291	67.875	42.8383	54.1804	69.8625	66.7778	85.6814	46.5287	55.5216	73.2712	53.7163	66.5287	58.9663	71.9176	51.5638	39.1382	53.0703	60.5009
	4	88.2848	139.153	124.147	122.935	186.154	71.9389	82.2413	98.3486	84.5325	66.0692	88.1504	97.3395	92.8421	71.5907	88.339	62.1647	66.5694	74.4952	69.9254	109.788	78.5285	151.466	116.068	99.0924	127.753	30.8002	78.5652	99.6988	66.4073	88.2792	106.679	67.2904	56.3727	79.9741	77.2773	61.2422	62.9062	29.5225	41.0143	33.5844
	6	123.121	186.4	238.129	352.538	269.739	91.3165	128.636	99.4293	42.1051	44.6232	86.2848	83.2605	174.289	93.8998	34.3632	56.0464	42.3221	111.394	95.2362	98.5501	82.2413	136.835	78.3915	170.428	131.225	27.746	69.3905	180.81	96.1716	74.4952	77.7107	86.6781	68.4239	65.375	61.6577	37.1205	44.2627	24.5307	26.755	25.5145
	8	256.717	285.328	232.645	372.595	324.214	104.264	124.545	75.5295	117.885	66.8981	111.25	93.6643	172.482	101.918	30.6515	45.2782	40.3991	92.1054	88.4248	59.3002	46.4655	280.811	152.46	219.677	229.333	31.5951	64.8675	218.766	151.909	32.4347	38.4	64.2253	97.4325	87.6224	69.5651	35.3155	44.2637	37.6544	23.2867	19.305
	10	302.704	324.316	241.859	683	378.594	176.141	230.179	94.0829	147.814	97.5233	221.99	101.23	235.843	243.115	46.2145	54.7304	87.6245	170.329	116.471	134.509	39.0963	334.55	212.544	159.194	215.608	20.0008	74.7642	185.639	207.36	13.5	34.7804	120.888	120.696	95.3215	76.2823	34.5769	28.3625	26.2736	27.9672	7.93813
	12	421.702	565.495	436.545	773.404	611.768	184.148	298.394	192.414	253.34	206.217	374.929	239.899	342.431	502.986	49.5389	101.706	67.8984	239.865	159.324	194.796	70.304	425.963	290.373	216.027	317.471	24.6174	72.5427	271.153	296.528	36.3395	42.1323	124.106	228.967	87.9674	80.1556	38.5364	27.639	33.1914	28.6711	24.7018
	14	479.929	604.914	541.507	933.467	770.773	340.411	513.261	236.238	360.867	290.085	453.424	512.347	377.721	471.183	50.43	213.081	59.8294	362.349	183.302	341.383	41.4175	651.085	461.185	489.642	364.746	20.6615	72.876	479.955	422.167	18.63	33.6	154.905	278.258	90.0973	62.1128	29.3874	32.0806	40.6668	24.431	45.7864
Fig. 6d	CD3+ in CD45+ cells (%) in the distant tumors
	control	QD-Cat-RGD	aPD-1	QD-Cat-RGD + aPD-1	RT	RT + QD-Cat-RGD	RT + aPD-1	RT + QD-Cat-RGD + aPD-1
	4.16	18.7	6.82	33.7	8.18	16.8	36	52.3
	4.81	6.5	6.82	52.5	8	38.2	49.1	57.9
	2.67	13.9	5.38	22.6	5.21	49	11.7	57.8
	4.11	9.54	17.4	13.9	8.53	30.6	53.9	66.4
	7.17	8.4	18.6	15.5	8.56	19.3	28.2	64.8
Fig. 6e	CD8+ in CD45+ cells (%) in the distant tumors
	control	QD-Cat-RGD	aPD-1	QD-Cat-RGD + aPD-1	RT	RT + QD-Cat-RGD	RT + aPD-1	RT + QD-Cat-RGD + aPD-1
	0.92	4.33	1.63	3.53	1.26	6.44	8.06	6.19
	0.79	1.03	3.14	17.2	2.21	8.49	6.4	16.3
	0.63	2.33	1.71	2.91	0.46	17.5	4.22	17.5
	1.24	2.01	3.75	4.89	0.77	1.28	13.6	10.8
	1.48	2.15	2.5	5.16	0.9	3.08	7.02	12.7
Fig. 6h	IFN-γ (pg mL-1) in the distant tumors
	control	QD-Cat-RGD	aPD-1	QD-Cat-RGD + aPD-1	RT	RT + QD-Cat-RGD	RT + aPD-1	RT + QD-Cat-RGD + aPD-1
	41.3395	49.3778	45.6457	59.1385	49.3778	81.8178	85.8369	111.387
	39.9041	47.0811	47.9424	55.9806	47.0811	76.9374	92.1527	116.555
	38.1816	47.9424	45.9328	57.9902	47.9424	75.502	84.6886	112.248
	36.7462	45.3586	45.3586	55.1194	45.3586	81.2436	83.2532	119.138
	38.1816	48.5165	46.507	54.8323	48.5165	77.2245	80.6695	119.712
Fig. 6i	TNF-α (pg mL-1) in the distant tumors
	control	QD-Cat-RGD	aPD-1	QD-Cat-RGD + aPD-1	RT	RT + QD-Cat-RGD	RT + aPD-1	RT + QD-Cat-RGD + aPD-1
	20.6916	34.486	30.0361	43.1631	24.9189	55.845	58.2924	104.793
	18.9117	35.3759	30.7036	46.5004	25.8088	54.7325	57.1799	116.807
	19.1341	35.5984	31.1486	39.3807	27.3663	56.7349	60.2948	110.8
	19.8016	32.261	29.3687	41.6056	27.1438	56.7349	56.7349	117.475
	20.9141	38.2683	34.2635	42.0506	30.4811	56.5125	57.4024	112.135

## Sheet: Fig. 7c
Fig. 7
Fig. 7c		Survival analysis after different treatment					"0" represents "live"		"1" represents dead
		Day	control	QD-Cat-RGD	aPD-1	QD-Cat-RGD + aPD-1	RT	RT + QD-Cat-RGD	RT + aPD-1	RT + QD-Cat-RGD + aPD-1
		38	1
		26	1
		26	1
		36	1
		30	1
		32		1
		23		1
		36		1
		42		1
		36		1
		46			1
		37			1
		38			1
		34			1
		32			1
		50				1
		37				1
		38				1
		42				1
		43				1
		35					1
		36					1
		26					1
		47					1
		33					1
		49						1
		34						1
		42						1
		46						1
		90						0
		48							1
		52							1
		33							1
		90							0
		43							1
		90								0
		90								0
		90								0
		43								1
		90								0
Fig. 7d			Tumor volume of B16F10 tumor bearing mice after different treatment (mm3)
		Day	Control						QD-Cat-RGD						RT						RT + QD-Cat-RGD
		0	100.123	99.7482	144.532	122.216	101.358	169.455	145.144	117.14	79.4457	96.5365	110.59	138.42	118.537	81.3602	102.356	138.072	73.8557	123.432	129.077	94.1535	95.4331	109.992	106.316	94.5562
		2	161.68	139.014	245.885	187.981	203.407	292.935	198.901	170	88.2658	103.543	166.443	206.282	161.667	100.378	110.363	214.009	75.4258	150.099	109.228	71.8451	97.6864	67.8976	105.966	35.0521
		4	258.623	205.12	327.551	263.644	360.251	416.442	378.889	258.19	98.5375	131.99	201.782	256.552	198.142	110.75	122.425	271.076	159.604	176.945	76.4106	45.6416	111.908	29.4319	118.98	11.9439
		6	317.107	266.147	692.047	294.671	626.284	698.335	498.516	334.741	110.7	147.936	271.656	324.059	227.668	122.412	136.967	293.458	180.168	206.18	75.2142	34.8132	136.161	13.5	130.122	4
		8	460.8	371.299	907.43	729.583	1029.93	722.684	736.472	584.903	232.646	197.708	416.507	299.631	228.226	160.922	184.562	295.883	183.846	308.136	117.553	32.6681	82.9558	30.7152	104.323	6.912
		10	884.662	724.023	1492.4	797.487	1794.22	1227.7	1471.88	1196.39	283.545	477.462	536.599	469.537	260.628	212.926	242.291	502.392	352.446	466.435	124.176	80.1108	200.084	79.7756	170.249	22.05
Fig. 7e		Survival analysis
		Day	Control	QD-Cat-RGD	RT	RT + QD-Cat-RGD
		11	1
		11	1
		10	1
		15	1
		10	1
		10	1
		10		1
		10		1
		20		1
		16		1
		15		1
		18		1
		22			1
		24			1
		23			1
		15			1
		18			1
		16			1
		11				1
		46				1
		24				1
		36				1
		40				1
		42				1

## Sheet: Supplementary Fig. 1
Supplementary Fig. 1
Supplementary Fig. 1a				Hydrodynamic Size (nm)	Count (%)			Hydrodynamic Size (nm)	Count (%)
			QD	0.4	0		QD-Cat-RGD	0.4	0
				0.46323	0			0.46323	0
				0.53646	0			0.53646	0
				0.62126	0			0.62126	0
				0.71947	0			0.71947	0
				0.8332	0			0.8332	0
				0.96492	0			0.96492	0
				1.11745	0			1.11745	0
				1.29409	0			1.29409	0
				1.49866	0			1.49866	0
				1.73557	0			1.73557	0
				2.00993	0			2.00993	0
				2.32766	0			2.32766	0
				2.69561	0			2.69561	0
				3.12173	0			3.12173	0
				3.61521	0			3.61521	0
				4.1867	0			4.1867	0
				4.84853	0			4.84853	0
				5.61499	0			5.61499	0
				6.5026	0			6.5026	0
				7.53052	0			7.53052	0
				8.72094	0			8.72094	0
				10.0995	9.12491			10.0995	0
				11.6961	26.5029			11.6961	0
				13.545	29.7443			13.545	0
				15.6862	17.9489			15.6862	0
				18.1658	7.58434			18.1658	3.99675
				21.0374	2.8879			21.0374	14.1908
				24.363	1.57141			24.363	22.1302
				28.2143	1.30268			28.2143	21.7773
				32.6744	1.1147			32.6744	16.4294
				37.8396	0.84853			37.8396	10.4096
				43.8212	0.57457			43.8212	5.80953
				50.7484	0.35481			50.7484	2.93464
				58.7707	0.2045			58.7707	1.36363
				68.0611	0.11204			68.0611	0.58834
				78.8202	0.05922			78.8202	0.23673
				91.28	0.03059			91.28	0.08882
				105.709	0.01564			105.709	0.03089
				122.42	0.00804			122.42	0.00981
				141.772	0.00425			141.772	0.00275
				164.183	0.0024			164.183	0.0006215
				190.137	0.00146			190.137	8.96972e-05
				220.194	0.000872974			220.194	3.17238e-06
				255.002	0.000484949			255.002	0
				295.312	0.000261635			295.312	0
				341.995	0.000138507			341.995	0
				396.058	6.99999e-05			396.058	0
				458.666	3.18723e-05			458.666	0
				531.172	1.26874e-05			531.172	0
				615.139	4.16751e-06			615.139	0
				712.379	9.80996e-07			712.379	0
				824.992	1.10686e-07			824.992	0
				955.406	0			955.406	0
				1106.44	0			1106.44	0
				1281.34	0			1281.34	0
				1483.89	0			1483.89	0
				1718.47	0			1718.47	0
				1990.12	0			1990.12	0
				2304.72	0			2304.72	0
Supplementary Fig. 1b				Zeta Potentials (mV)	Intensity			Zeta Potentials (mV)	Intensity
			QD	-99.7259	0		QD-Cat-RGD	-99.7259	0
				-96.4407	0			-96.4407	0
				-93.1555	0			-93.1555	0
				-89.8702	0			-89.8702	0
				-86.585	0			-86.585	0
				-83.2998	0			-83.2998	0
				-80.0146	0			-80.0146	0
				-76.7293	0			-76.7293	0
				-73.4441	0			-73.4441	0
				-70.1589	551.825			-70.1589	0
				-66.8737	1833.62			-66.8737	0
				-63.5885	8200			-63.5885	0
				-60.3032	22219			-60.3032	0
				-57.018	32652			-57.018	0
				-53.7328	31956.2			-53.7328	0
				-50.4476	28385.9			-50.4476	0
				-47.1623	24403.7			-47.1623	0
				-43.8771	17332.4			-43.8771	0
				-40.5919	11564.4			-40.5919	0
				-37.3067	7435.46			-37.3067	0
				-34.0215	2498.09			-34.0215	0
				-30.7362	0			-30.7362	0
				-27.451	0			-27.451	0
				-24.1658	0			-24.1658	0
				-20.8805	0			-20.8805	399.849
				-17.5953	0			-17.5953	1340.96
				-14.3101	0			-14.3101	7378.49
				-11.0249	0			-11.0249	27712.5
				-7.73966	0			-7.73966	63804.5
				-4.45444	0			-4.45444	76055.9
				-1.16921	0			-1.16921	54964.7
				2.11601	0			2.11601	37535.5
				5.40123	0			5.40123	19135.8
				8.68645	0			8.68645	4300.08
				11.9717	0			11.9717	1705.34
				15.2569	0			15.2569	228.307
				18.5421	0			18.5421	0
				21.8273	0			21.8273	0
				25.1126	0			25.1126	0
				28.3978	0			28.3978	2464
				31.683	0			31.683	6700.57
				34.9683	0			34.9683	2327.25
				38.2535	0			38.2535	0
				41.5387	0			41.5387	0
				44.8239	0			44.8239	0
				48.1091	0			48.1091	0
				51.3944	0			51.3944	0
				54.6796	0			54.6796	0
				57.9648	0			57.9648	0
				61.25	0			61.25	0
				64.5353	0			64.5353	0
				67.8205	0			67.8205	0
				71.1057	0			71.1057	0
				74.3909	0			74.3909	745.368
				77.6761	0			77.6761	3060.13
				80.9614	0			80.9614	1908.84
				84.2466	0			84.2466	0
				87.5318	0			87.5318	0
				90.817	0			90.817	0
				94.1023	0			94.1023	0
				97.3875	0			97.3875	0
				100.673	0			100.673	0
Supplementary Fig. 1c				Wavelength (nm)	Absorbance
			QD-Cat-RGD	1800	0.01855
				1799	0.01891
				1798	0.01939
				1797	0.01997
				1796	0.02055
				1795	0.02104
				1794	0.02167
				1793	0.02224
				1792	0.02283
				1791	0.02345
				1790	0.02409
				1789	0.02476
				1788	0.02539
				1787	0.02607
				1786	0.02679
				1785	0.02754
				1784	0.02835
				1783	0.02912
				1782	0.02994
				1781	0.03081
				1780	0.03165
				1779	0.03254
				1778	0.03343
				1777	0.03438
				1776	0.03534
				1775	0.03629
				1774	0.03725
				1773	0.03819
				1772	0.03917
				1771	0.04013
				1770	0.04115
				1769	0.04209
				1768	0.04307
				1767	0.04407
				1766	0.04505
				1765	0.04597
				1764	0.04689
				1763	0.0478
				1762	0.04872
				1761	0.04959
				1760	0.05042
				1759	0.0513
				1758	0.05218
				1757	0.05308
				1756	0.05405
				1755	0.05505
				1754	0.05602
				1753	0.05705
				1752	0.05818
				1751	0.05934
				1750	0.06055
				1749	0.06181
				1748	0.06305
				1747	0.06427
				1746	0.06558
				1745	0.067
				1744	0.06843
				1743	0.06989
				1742	0.07142
				1741	0.07304
				1740	0.07468
				1739	0.07642
				1738	0.07813
				1737	0.07995
				1736	0.08165
				1735	0.08347
				1734	0.08528
				1733	0.08697
				1732	0.08882
				1731	0.09068
				1730	0.09249
				1729	0.09429
				1728	0.09627
				1727	0.09807
				1726	0.09991
				1725	0.10194
				1724	0.10374
				1723	0.10555
				1722	0.10743
				1721	0.10912
				1720	0.11077
				1719	0.11237
				1718	0.11399
				1717	0.11556
				1716	0.11719
				1715	0.11889
				1714	0.12057
				1713	0.12242
				1712	0.12417
				1711	0.12603
				1710	0.1279
				1709	0.12984
				1708	0.13197
				1707	0.134
				1706	0.13606
				1705	0.13804
				1704	0.14011
				1703	0.14192
				1702	0.14365
				1701	0.14527
				1700	0.14669
				1699	0.14831
				1698	0.1499
				1697	0.15168
				1696	0.15362
				1695	0.15555
				1694	0.15756
				1693	0.15944
				1692	0.16123
				1691	0.16299
				1690	0.16456
				1689	0.1661
				1688	0.16745
				1687	0.16896
				1686	0.17046
				1685	0.17211
				1684	0.17382
				1683	0.17551
				1682	0.17722
				1681	0.17897
				1680	0.18079
				1679	0.18258
				1678	0.18449
				1677	0.1864
				1676	0.18814
				1675	0.18996
				1674	0.19185
				1673	0.19372
				1672	0.19578
				1671	0.19762
				1670	0.1995
				1669	0.20139
				1668	0.20318
				1667	0.20501
				1666	0.20698
				1665	0.20877
				1664	0.21047
				1663	0.21237
				1662	0.21417
				1661	0.21595
				1660	0.21793
				1659	0.2196
				1658	0.22126
				1657	0.22312
				1656	0.22471
				1655	0.22647
				1654	0.22832
				1653	0.22995
				1652	0.23149
				1651	0.23332
				1650	0.23471
				1649	0.2364
				1648	0.23816
				1647	0.23954
				1646	0.24125
				1645	0.24269
				1644	0.24412
				1643	0.2458
				1642	0.24723
				1641	0.24883
				1640	0.25004
				1639	0.25146
				1638	0.25288
				1637	0.25411
				1636	0.25569
				1635	0.25683
				1634	0.25814
				1633	0.25943
				1632	0.2604
				1631	0.26186
				1630	0.26298
				1629	0.26411
				1628	0.26518
				1627	0.26614
				1626	0.26725
				1625	0.26826
				1624	0.26937
				1623	0.27024
				1622	0.27122
				1621	0.27211
				1620	0.27277
				1619	0.27396
				1618	0.27458
				1617	0.27557
				1616	0.27625
				1615	0.2768
				1614	0.27759
				1613	0.27828
				1612	0.27913
				1611	0.27955
				1610	0.28041
				1609	0.2807
				1608	0.28127
				1607	0.28202
				1606	0.28234
				1605	0.28308
				1604	0.28318
				1603	0.28372
				1602	0.28396
				1601	0.2846
				1600	0.28479
				1599	0.28511
				1598	0.28552
				1597	0.28559
				1596	0.28579
				1595	0.28615
				1594	0.28643
				1593	0.28656
				1592	0.28665
				1591	0.28664
				1590	0.28677
				1589	0.28683
				1588	0.28704
				1587	0.28682
				1586	0.28713
				1585	0.28662
				1584	0.28681
				1583	0.2867
				1582	0.28673
				1581	0.28649
				1580	0.28633
				1579	0.28596
				1578	0.28603
				1577	0.28567
				1576	0.28563
				1575	0.28521
				1574	0.28517
				1573	0.28448
				1572	0.28447
				1571	0.284
				1570	0.2838
				1569	0.28337
				1568	0.283
				1567	0.28238
				1566	0.28212
				1565	0.28161
				1564	0.28134
				1563	0.28078
				1562	0.2803
				1561	0.27957
				1560	0.27921
				1559	0.27878
				1558	0.2781
				1557	0.2779
				1556	0.2769
				1555	0.27651
				1554	0.2758
				1553	0.27534
				1552	0.27467
				1551	0.27412
				1550	0.27341
				1549	0.27248
				1548	0.27209
				1547	0.27133
				1546	0.27082
				1545	0.27007
				1544	0.26937
				1543	0.26869
				1542	0.26792
				1541	0.26737
				1540	0.2666
				1539	0.26598
				1538	0.26512
				1537	0.26429
				1536	0.26371
				1535	0.26291
				1534	0.26227
				1533	0.26144
				1532	0.26067
				1531	0.25982
				1530	0.25898
				1529	0.25836
				1528	0.25742
				1527	0.25676
				1526	0.25593
				1525	0.25499
				1524	0.25448
				1523	0.25347
				1522	0.2528
				1521	0.25216
				1520	0.25107
				1519	0.25045
				1518	0.24962
				1517	0.24877
				1516	0.24823
				1515	0.24726
				1514	0.24654
				1513	0.24576
				1512	0.24487
				1511	0.2443
				1510	0.24349
				1509	0.24268
				1508	0.24192
				1507	0.24111
				1506	0.24026
				1505	0.23968
				1504	0.23894
				1503	0.23813
				1502	0.23751
				1501	0.23658
				1500	0.23594
				1499	0.23539
				1498	0.23458
				1497	0.23386
				1496	0.2332
				1495	0.23241
				1494	0.23178
				1493	0.23127
				1492	0.23058
				1491	0.22978
				1490	0.2293
				1489	0.22858
				1488	0.22787
				1487	0.2274
				1486	0.22683
				1485	0.22611
				1484	0.22543
				1483	0.22509
				1482	0.22431
				1481	0.22374
				1480	0.22348
				1479	0.22271
				1478	0.22211
				1477	0.22175
				1476	0.22124
				1475	0.22056
				1474	0.22015
				1473	0.21984
				1472	0.21921
				1471	0.2187
				1470	0.2183
				1469	0.21795
				1468	0.21753
				1467	0.21695
				1466	0.21662
				1465	0.21639
				1464	0.21582
				1463	0.21525
				1462	0.21519
				1461	0.21487
				1460	0.21428
				1459	0.21396
				1458	0.21369
				1457	0.2135
				1456	0.21326
				1455	0.21272
				1454	0.21248
				1453	0.21242
				1452	0.21211
				1451	0.21177
				1450	0.21169
				1449	0.21138
				1448	0.21127
				1447	0.21097
				1446	0.2106
				1445	0.21063
				1444	0.2106
				1443	0.21035
				1442	0.21019
				1441	0.2096
				1440	0.20986
				1439	0.20972
				1438	0.20983
				1437	0.20965
				1436	0.20954
				1435	0.20947
				1434	0.20929
				1433	0.20972
				1432	0.20922
				1431	0.20943
				1430	0.20933
				1429	0.20937
				1428	0.20954
				1427	0.20983
				1426	0.2096
				1425	0.20965
				1424	0.20962
				1423	0.20968
				1422	0.21005
				1421	0.21029
				1420	0.21052
				1419	0.21074
				1418	0.21098
				1417	0.21122
				1416	0.21145
				1415	0.2117
				1414	0.21193
				1413	0.21218
				1412	0.21242
				1411	0.21266
				1410	0.21291
				1409	0.21315
				1408	0.21339
				1407	0.21364
				1406	0.21387
				1405	0.2141
				1404	0.21434
				1403	0.21458
				1402	0.21481
				1401	0.21479
				1400	0.21466
				1399	0.21368
				1398	0.21484
				1397	0.21546
				1396	0.21509
				1395	0.21585
				1394	0.21602
				1393	0.21627
				1392	0.21614
				1391	0.21709
				1390	0.21717
				1389	0.21748
				1388	0.21781
				1387	0.21813
				1386	0.21798
				1385	0.21893
				1384	0.21907
				1383	0.21927
				1382	0.21989
				1381	0.22056
				1380	0.22089
				1379	0.22139
				1378	0.22143
				1377	0.22232
				1376	0.22263
				1375	0.22293
				1374	0.22326
				1373	0.22382
				1372	0.22467
				1371	0.22519
				1370	0.22544
				1369	0.22599
				1368	0.22692
				1367	0.227
				1366	0.22756
				1365	0.22781
				1364	0.22875
				1363	0.22897
				1362	0.22798
				1361	0.2308
				1360	0.23114
				1359	0.23093
				1358	0.23167
				1357	0.23289
				1356	0.23319
				1355	0.23397
				1354	0.2344
				1353	0.23525
				1352	0.2347
				1351	0.23585
				1350	0.23636
				1349	0.23733
				1348	0.2378
				1347	0.23872
				1346	0.23932
				1345	0.24006
				1344	0.24096
				1343	0.24167
				1342	0.24234
				1341	0.24303
				1340	0.24359
				1339	0.24433
				1338	0.24511
				1337	0.2458
				1336	0.24658
				1335	0.24734
				1334	0.24803
				1333	0.24882
				1332	0.24976
				1331	0.25054
				1330	0.25123
				1329	0.25205
				1328	0.25257
				1327	0.25338
				1326	0.25437
				1325	0.25521
				1324	0.25608
				1323	0.25688
				1322	0.25753
				1321	0.25831
				1320	0.25915
				1319	0.26004
				1318	0.26099
				1317	0.26193
				1316	0.26261
				1315	0.26341
				1314	0.26431
				1313	0.26523
				1312	0.26618
				1311	0.26702
				1310	0.2678
				1309	0.26862
				1308	0.26955
				1307	0.27049
				1306	0.27153
				1305	0.27239
				1304	0.27307
				1303	0.27402
				1302	0.27492
				1301	0.27601
				1300	0.27694
Supplementary Fig. 1d				Wavelength (nm)	PL Intensity (arb. units)
			QD-Cat-RGD	1404.43	0.10189
				1412.92	0.09532
				1421.42	0.09596
				1429.9	0.1008
				1438.38	0.10848
				1446.88	0.12041
				1455.38	0.13507
				1463.86	0.15434
				1472.35	0.1801
				1480.85	0.21436
				1489.34	0.25628
				1497.82	0.30629
				1506.3	0.36461
				1514.79	0.43116
				1523.28	0.5038
				1531.77	0.58146
				1540.25	0.66026
				1548.73	0.7382
				1557.21	0.81175
				1565.7	0.87719
				1574.19	0.93241
				1582.67	0.9731
				1591.16	0.98715
				1599.63	0.99898
				1608.12	1
				1616.6	0.99598
				1625.08	0.97023
				1633.56	0.93283
				1642.03	0.88838
				1650.51	0.83683
				1658.99	0.77843
				1667.47	0.71403
				1675.94	0.65342
				1684.42	0.59306
				1692.9	0.53258
				1701.37	0.47421
				1709.85	0.41976
				1718.32	0.36756
				1726.8	0.31887
				1735.28	0.27443
				1743.75	0.23403
				1752.22	0.19848
				1760.7	0.16707
				1769.17	0.14115
				1777.65	0.11998
				1786.11	0.10357
				1794.58	0.08997
				1803.04	0.07786
Supplementary Fig. 1e				Time (s)	Normalized Intensity (arb. units)
			QD-Cat-RGD	30	1
				60	0.99998
				90	0.99876
				120	0.99803
				150	0.99768
				180	0.99767
				210	0.99706
				240	0.99694
				270	0.99658
				300	0.99643
				330	0.99643
				360	0.99613
				390	0.99599
				420	0.99597
				450	0.99588
				480	0.99584
				510	0.99581
				540	0.99573
				570	0.99569
				600	0.99541
				630	0.99535
				660	0.99527
				690	0.99519
				720	0.995
				750	0.99487
				780	0.99487
				810	0.99485
				840	0.99476
				870	0.99471
				900	0.99458
				930	0.99454
				960	0.99452
				990	0.9944
				1020	0.99433
				1050	0.9943
				1080	0.99426
				1110	0.99426
				1140	0.99421
				1170	0.99403
				1200	0.99392
				1230	0.99385
				1260	0.9938
				1290	0.99363
				1320	0.99362
				1350	0.99359
				1380	0.99358
				1410	0.99344
				1440	0.99334
				1470	0.99328
				1500	0.99311
				1530	0.99309
				1560	0.99305
				1590	0.99291
				1620	0.99284
				1650	0.99279
				1680	0.99275
				1710	0.99222
				1740	0.99213
				1770	0.992
				1800	0.99195
				1830	0.99176
				1860	0.99149
				1890	0.99135
				1920	0.99113
				1950	0.99112
				1980	0.9911
				2010	0.99107
				2040	0.99071
				2070	0.99069
				2100	0.9906
				2130	0.99053
				2160	0.99046
				2190	0.99038
				2220	0.99037
				2250	0.99025
				2280	0.99016
				2310	0.99014
				2340	0.98999
				2370	0.98934
				2400	0.98912
				2430	0.98875
				2460	0.98872
				2490	0.98862
				2520	0.98846
				2550	0.98842
				2580	0.98795
				2610	0.98792
				2640	0.98786
				2670	0.98778
				2700	0.98774
				2730	0.98739
				2760	0.98724
				2790	0.98712
				2820	0.98708
				2850	0.98661
				2880	0.98658
				2910	0.98658
				2940	0.98633
				2970	0.98625
				3000	0.98556
				3030	0.98541
				3060	0.98532
				3090	0.98519
				3120	0.985
				3150	0.98481
				3180	0.98445
				3210	0.9842
				3240	0.98398
				3270	0.98375
				3300	0.98292
				3330	0.98254
				3360	0.98241
				3390	0.98237
				3420	0.9816
				3450	0.98125
				3480	0.98106
				3510	0.98039
				3540	0.97758
				3570	0.97737
				3600	0.97646

## Sheet: Supplementary Fig. 2
Supplementary Fig.2
Supplementary Fig.2b
	Energy (keV)	Intensity
	0	0
	0.01	0
	0.02	0
	0.03	0
	0.04	6
	0.05	24
	0.06	41
	0.07	60
	0.08	82
	0.09	77
	0.1	137
	0.11	135
	0.12	121
	0.13	127
	0.14	141
	0.15	139
	0.16	141
	0.17	116
	0.18	133
	0.19	135
	0.2	151
	0.21	140
	0.22	156
	0.23	148
	0.24	183
	0.25	151
	0.26	157
	0.27	161
	0.28	115
	0.29	111
	0.3	63
	0.31	63
	0.32	54
	0.33	48
	0.34	76
	0.35	62
	0.36	68
	0.37	64
	0.38	74
	0.39	52
	0.4	62
	0.41	53
	0.42	38
	0.43	42
	0.44	33
	0.45	35
	0.46	33
	0.47	46
	0.48	56
	0.49	72
	0.5	107
	0.51	122
	0.52	142
	0.53	105
	0.54	88
	0.55	65
	0.56	35
	0.57	29
	0.58	17
	0.59	22
	0.6	11
	0.61	18
	0.62	14
	0.63	13
	0.64	16
	0.65	8
	0.66	16
	0.67	12
	0.68	13
	0.69	18
	0.7	14
	0.71	9
	0.72	11
	0.73	10
	0.74	15
	0.75	9
	0.76	17
	0.77	15
	0.78	20
	0.79	11
	0.8	21
	0.81	14
	0.82	18
	0.83	19
	0.84	28
	0.85	21
	0.86	19
	0.87	23
	0.88	33
	0.89	34
	0.9	35
	0.91	57
	0.92	67
	0.93	82
	0.94	71
	0.95	71
	0.96	56
	0.97	51
	0.98	62
	0.99	73
	1	107
	1.01	161
	1.02	230
	1.03	260
	1.04	258
	1.05	238
	1.06	225
	1.07	166
	1.08	98
	1.09	69
	1.1	34
	1.11	12
	1.12	12
	1.13	10
	1.14	5
	1.15	7
	1.16	8
	1.17	2
	1.18	3
	1.19	3
	1.2	4
	1.21	5
	1.22	9
	1.23	8
	1.24	11
	1.25	5
	1.26	6
	1.27	9
	1.28	7
	1.29	6
	1.3	2
	1.31	8
	1.32	5
	1.33	6
	1.34	5
	1.35	4
	1.36	4
	1.37	6
	1.38	3
	1.39	4
	1.4	2
	1.41	3
	1.42	3
	1.43	6
	1.44	5
	1.45	5
	1.46	3
	1.47	8
	1.48	2
	1.49	7
	1.5	3
	1.51	5
	1.52	6
	1.53	9
	1.54	5
	1.55	5
	1.56	7
	1.57	8
	1.58	0
	1.59	9
	1.6	4
	1.61	7
	1.62	5
	1.63	4
	1.64	3
	1.65	2
	1.66	6
	1.67	10
	1.68	3
	1.69	6
	1.7	9
	1.71	11
	1.72	14
	1.73	17
	1.74	20
	1.75	9
	1.76	21
	1.77	9
	1.78	12
	1.79	8
	1.8	4
	1.81	1
	1.82	4
	1.83	3
	1.84	4
	1.85	5
	1.86	7
	1.87	3
	1.88	2
	1.89	1
	1.9	10
	1.91	3
	1.92	7
	1.93	7
	1.94	8
	1.95	4
	1.96	10
	1.97	14
	1.98	20
	1.99	32
	2	23
	2.01	14
	2.02	24
	2.03	25
	2.04	17
	2.05	19
	2.06	6
	2.07	6
	2.08	10
	2.09	5
	2.1	5
	2.11	6
	2.12	2
	2.13	4
	2.14	4
	2.15	3
	2.16	7
	2.17	2
	2.18	3
	2.19	9
	2.2	1
	2.21	3
	2.22	8
	2.23	3
	2.24	8
	2.25	7
	2.26	8
	2.27	8
	2.28	8
	2.29	13
	2.3	13
	2.31	14
	2.32	10
	2.33	8
	2.34	9
	2.35	4
	2.36	8
	2.37	9
	2.38	1
	2.39	5
	2.4	4
	2.41	5
	2.42	5
	2.43	5
	2.44	3
	2.45	6
	2.46	3
	2.47	4
	2.48	6
	2.49	5
	2.5	9
	2.51	10
	2.52	9
	2.53	12
	2.54	21
	2.55	26
	2.56	39
	2.57	41
	2.58	64
	2.59	79
	2.6	108
	2.61	118
	2.62	106
	2.63	152
	2.64	101
	2.65	102
	2.66	79
	2.67	74
	2.68	56
	2.69	35
	2.7	23
	2.71	16
	2.72	7
	2.73	15
	2.74	5
	2.75	5
	2.76	3
	2.77	6
	2.78	10
	2.79	7
	2.8	6
	2.81	7
	2.82	14
	2.83	12
	2.84	8
	2.85	9
	2.86	12
	2.87	13
	2.88	3
	2.89	3
	2.9	3
	2.91	4
	2.92	2
	2.93	2
	2.94	3
	2.95	2
	2.96	0
	2.97	1
	2.98	1
	2.99	2
	3	1
	3.01	0
	3.02	3
	3.03	2
	3.04	0
	3.05	1
	3.06	1
	3.07	0
	3.08	0
	3.09	0
	3.1	0
	3.11	3
	3.12	4
	3.13	1
	3.14	2
	3.15	1
	3.16	0
	3.17	2
	3.18	1
	3.19	2
	3.2	2
	3.21	4
	3.22	2
	3.23	2
	3.24	0
	3.25	3
	3.26	1
	3.27	7
	3.28	4
	3.29	13
	3.3	3
	3.31	9
	3.32	3
	3.33	7
	3.34	2
	3.35	4
	3.36	2
	3.37	4
	3.38	6
	3.39	3
	3.4	0
	3.41	5
	3.42	1
	3.43	2
	3.44	0
	3.45	1
	3.46	2
	3.47	1
	3.48	2
	3.49	0
	3.5	2
	3.51	2
	3.52	0
	3.53	2
	3.54	1
	3.55	1
	3.56	2
	3.57	3
	3.58	2
	3.59	0
	3.6	4
	3.61	6
	3.62	4
	3.63	5
	3.64	4
	3.65	6
	3.66	8
	3.67	7
	3.68	13
	3.69	2
	3.7	8
	3.71	8
	3.72	17
	3.73	2
	3.74	7
	3.75	4
	3.76	4
	3.77	2
	3.78	2
	3.79	2
	3.8	3
	3.81	0
	3.82	1
	3.83	1
	3.84	1
	3.85	1
	3.86	0
	3.87	2
	3.88	1
	3.89	1
	3.9	1
	3.91	0
	3.92	2
	3.93	2
	3.94	0
	3.95	2
	3.96	3
	3.97	0
	3.98	1
	3.99	3
	4	2
	4.01	1
	4.02	0
	4.03	1
	4.04	1
	4.05	2
	4.06	2
	4.07	0
	4.08	0
	4.09	3
	4.1	2
	4.11	2
	4.12	2
	4.13	0
	4.14	0
	4.15	2
	4.16	1
	4.17	3
	4.18	2
	4.19	0
	4.2	1
	4.21	1
	4.22	0
	4.23	1
	4.24	1
	4.25	0
	4.26	1
	4.27	0
	4.28	0
	4.29	1
	4.3	1
	4.31	1
	4.32	1
	4.33	2
	4.34	0
	4.35	0
	4.36	0
	4.37	4
	4.38	0
	4.39	0
	4.4	0
	4.41	1
	4.42	0
	4.43	2
	4.44	0
	4.45	2
	4.46	0
	4.47	1
	4.48	0
	4.49	2
	4.5	1
	4.51	0
	4.52	3
	4.53	1
	4.54	1
	4.55	0
	4.56	1
	4.57	1
	4.58	0
	4.59	2
	4.6	1
	4.61	0
	4.62	1
	4.63	0
	4.64	1
	4.65	2
	4.66	3
	4.67	0
	4.68	2
	4.69	1
	4.7	1
	4.71	1
	4.72	1
	4.73	1
	4.74	1
	4.75	0
	4.76	1
	4.77	0
	4.78	1
	4.79	1
	4.8	0
	4.81	0
	4.82	0
	4.83	0
	4.84	2
	4.85	1
	4.86	1
	4.87	2
	4.88	3
	4.89	4
	4.9	0
	4.91	1
	4.92	0
	4.93	1
	4.94	0
	4.95	1
	4.96	3
	4.97	1
	4.98	2
	4.99	0
	5	0
	5.01	1
	5.02	0
	5.03	1
	5.04	2
	5.05	0
	5.06	0
	5.07	0
	5.08	1
	5.09	1
	5.1	1
	5.11	1
	5.12	0
	5.13	0
	5.14	3
	5.15	0
	5.16	2
	5.17	0
	5.18	0
	5.19	1
	5.2	0
	5.21	1
	5.22	0
	5.23	1
	5.24	0
	5.25	0
	5.26	0
	5.27	0
	5.28	1
	5.29	0
	5.3	0
	5.31	0
	5.32	0
	5.33	0
	5.34	1
	5.35	0
	5.36	1
	5.37	1
	5.38	0
	5.39	0
	5.4	1
	5.41	0
	5.42	0
	5.43	1
	5.44	2
	5.45	1
	5.46	1
	5.47	0
	5.48	0
	5.49	1
	5.5	0
	5.51	0
	5.52	0
	5.53	0
	5.54	0
	5.55	1
	5.56	1
	5.57	0
	5.58	2
	5.59	1
	5.6	1
	5.61	0
	5.62	1
	5.63	1
	5.64	1
	5.65	0
	5.66	0
	5.67	1
	5.68	2
	5.69	0
	5.7	2
	5.71	1
	5.72	0
	5.73	0
	5.74	0
	5.75	1
	5.76	1
	5.77	0
	5.78	2
	5.79	0
	5.8	1
	5.81	0
	5.82	2
	5.83	1
	5.84	1
	5.85	0
	5.86	0
	5.87	1
	5.88	0
	5.89	0
	5.9	1
	5.91	0
	5.92	1
	5.93	2
	5.94	1
	5.95	2
	5.96	1
	5.97	1
	5.98	0
	5.99	1
	6	0
	6.01	1
	6.02	0
	6.03	0
	6.04	1
	6.05	3
	6.06	1
	6.07	0
	6.08	0
	6.09	1
	6.1	1
	6.11	1
	6.12	0
	6.13	1
	6.14	0
	6.15	4
	6.16	0
	6.17	2
	6.18	0
	6.19	2
	6.2	0
	6.21	1
	6.22	2
	6.23	0
	6.24	0
	6.25	2
	6.26	1
	6.27	1
	6.28	2
	6.29	0
	6.3	3
	6.31	1
	6.32	0
	6.33	1
	6.34	1
	6.35	0
	6.36	4
	6.37	4
	6.38	3
	6.39	4
	6.4	5
	6.41	3
	6.42	3
	6.43	1
	6.44	2
	6.45	2
	6.46	1
	6.47	2
	6.48	1
	6.49	0
	6.5	0
	6.51	0
	6.52	2
	6.53	1
	6.54	1
	6.55	0
	6.56	0
	6.57	0
	6.58	1
	6.59	1
	6.6	0
	6.61	0
	6.62	1
	6.63	0
	6.64	2
	6.65	0
	6.66	1
	6.67	2
	6.68	2
	6.69	0
	6.7	1
	6.71	0
	6.72	0
	6.73	0
	6.74	1
	6.75	1
	6.76	2
	6.77	2
	6.78	2
	6.79	1
	6.8	1
	6.81	0
	6.82	0
	6.83	0
	6.84	0
	6.85	0
	6.86	0
	6.87	1
	6.88	2
	6.89	1
	6.9	4
	6.91	1
	6.92	2
	6.93	4
	6.94	2
	6.95	2
	6.96	3
	6.97	1
	6.98	1
	6.99	1
	7	1
	7.01	2
	7.02	3
	7.03	1
	7.04	0
	7.05	0
	7.06	0
	7.07	1
	7.08	3
	7.09	0
	7.1	1
	7.11	0
	7.12	0
	7.13	0
	7.14	1
	7.15	1
	7.16	0
	7.17	0
	7.18	0
	7.19	1
	7.2	1
	7.21	0
	7.22	0
	7.23	2
	7.24	0
	7.25	0
	7.26	2
	7.27	1
	7.28	3
	7.29	2
	7.3	2
	7.31	1
	7.32	1
	7.33	0
	7.34	1
	7.35	2
	7.36	1
	7.37	0
	7.38	0
	7.39	1
	7.4	1
	7.41	1
	7.42	0
	7.43	2
	7.44	1
	7.45	1
	7.46	3
	7.47	0
	7.48	0
	7.49	1
	7.5	1
	7.51	1
	7.52	4
	7.53	1
	7.54	0
	7.55	0
	7.56	0
	7.57	0
	7.58	0
	7.59	1
	7.6	0
	7.61	1
	7.62	0
	7.63	1
	7.64	0
	7.65	1
	7.66	1
	7.67	1
	7.68	0
	7.69	1
	7.7	1
	7.71	2
	7.72	4
	7.73	3
	7.74	3
	7.75	1
	7.76	1
	7.77	0
	7.78	2
	7.79	2
	7.8	0
	7.81	3
	7.82	1
	7.83	3
	7.84	0
	7.85	0
	7.86	2
	7.87	2
	7.88	4
	7.89	7
	7.9	6
	7.91	9
	7.92	12
	7.93	11
	7.94	24
	7.95	22
	7.96	42
	7.97	21
	7.98	38
	7.99	52
	8	51
	8.01	49
	8.02	55
	8.03	60
	8.04	64
	8.05	64
	8.06	63
	8.07	52
	8.08	37
	8.09	44
	8.1	42
	8.11	35
	8.12	31
	8.13	22
	8.14	25
	8.15	19
	8.16	9
	8.17	8
	8.18	8
	8.19	5
	8.2	5
	8.21	2
	8.22	3
	8.23	1
	8.24	2
	8.25	0
	8.26	2
	8.27	0
	8.28	0
	8.29	0
	8.3	0
	8.31	0
	8.32	0
	8.33	1
	8.34	1
	8.35	0
	8.36	0
	8.37	0
	8.38	0
	8.39	1
	8.4	3
	8.41	1
	8.42	1
	8.43	1
	8.44	0
	8.45	1
	8.46	1
	8.47	2
	8.48	2
	8.49	1
	8.5	2
	8.51	9
	8.52	2
	8.53	5
	8.54	10
	8.55	10
	8.56	9
	8.57	22
	8.58	11
	8.59	10
	8.6	18
	8.61	15
	8.62	16
	8.63	20
	8.64	22
	8.65	19
	8.66	18
	8.67	24
	8.68	13
	8.69	18
	8.7	10
	8.71	9
	8.72	10
	8.73	4
	8.74	2
	8.75	9
	8.76	4
	8.77	6
	8.78	1
	8.79	3
	8.8	4
	8.81	2
	8.82	1
	8.83	3
	8.84	6
	8.85	6
	8.86	16
	8.87	16
	8.88	13
	8.89	9
	8.9	7
	8.91	3
	8.92	7
	8.93	6
	8.94	9
	8.95	5
	8.96	5
	8.97	8
	8.98	4
	8.99	2
	9	3
	9.01	1
	9.02	2
	9.03	2
	9.04	1
	9.05	3
	9.06	0
	9.07	0
	9.08	0
	9.09	0
	9.1	0
	9.11	0
	9.12	1
	9.13	0
	9.14	1
	9.15	0
	9.16	0
	9.17	0
	9.18	0
	9.19	0
	9.2	1
	9.21	0
	9.22	0
	9.23	0
	9.24	0
	9.25	0
	9.26	0
	9.27	0
	9.28	1
	9.29	0
	9.3	0
	9.31	0
	9.32	0
	9.33	0
	9.34	0
	9.35	0
	9.36	0
	9.37	0
	9.38	1
	9.39	1
	9.4	0
	9.41	0
	9.42	0
	9.43	0
	9.44	0
	9.45	1
	9.46	1
	9.47	1
	9.48	1
	9.49	0
	9.5	0
	9.51	1
	9.52	0
	9.53	0
	9.54	0
	9.55	0
	9.56	1
	9.57	2
	9.58	2
	9.59	0
	9.6	0
	9.61	2
	9.62	0
	9.63	0
	9.64	2
	9.65	0
	9.66	1
	9.67	0
	9.68	1
	9.69	1
	9.7	0
	9.71	0
	9.72	0
	9.73	0
	9.74	1
	9.75	0
	9.76	0
	9.77	1
	9.78	0
	9.79	0
	9.8	0
	9.81	0
	9.82	0
	9.83	0
	9.84	0
	9.85	0
	9.86	0
	9.87	0
	9.88	0
	9.89	0
	9.9	0
	9.91	0
	9.92	0
	9.93	0
	9.94	0
	9.95	0
	9.96	0
	9.97	1
	9.98	1
	9.99	0
	10	1

## Sheet: Supplementary Fig. 3
Supplementary Fig. 3
	Supplementary Fig. 3b
	Pb (μg per 106 cells)
	QD-Cat	QD-Cat-RGD
	3.00094	9.52576
	2.82451	7.24804
	2.48988	16.3677

[truncated: 12 more sheets: Supplementary Fig. 5, Supplementary Fig. 6, Supplementary Fig. 7, Supplementary Fig. 10, Supplementary Fig. 11, Supplementary Fig. 12, Supplementary Fig. 13, Supplementary Fig. 14, Supplementary Fig. 15, Supplementary Fig. 16, Supplementary Fig. 18, Supplementary Table 1]
